# Supplementary material for: Regionalization for health improvement: A systematic review
Source: PLoS One. 2020 Dec 22;15(12):e0244078. doi: 10.1371/journal.pone.0244078 (PMC7755212; doi:10.1371/journal.pone.0244078)
Supplement: S2 Appendix — (XLSX) [file pone.0244078.s002.xlsx]

## Sheet: Plan1
	S2 Appendix - CHARACTERISTIC OF STUDIES INCLUDED
	Study	Method			Intervention	Thematic area	Identified effects	Adjustment
Coordination	Chen 2018	Regression model			Surgery and cancer therapy in the same physical facility	Head and neck cancer	A relation was found between comprehensive care and overall survival of the head and neck cancer patient. Patients with fragmented care were found to be associated with poorer overall survival, regardless of the other variables assessed in the study (RR 1.08; 95% CI 1.03–1.13). The result was maintained after regression model adjustments (RR 1.08; 95% CI 1.03–1.13). When the hospital was stratifi…	Yes
		Intervention	Integral Care
		Comparator	Fragmented care
	Jollis et al. (2018)	Regression model			Provision of health transportation services between areas further from the polo hospital	Cardiology	There were significant reductions in treatment time, with catheterization lab activation time ≤20min (38% from baseline, 56% final; P <0.0001). Nine of the 12 regions had an increase in the proportion of patients treated within 90 minutes, and 8 regions reached at least 75% of patients treated within 90 minutes at the end of the study. Of the 3 regions that did not improve, 2 were close to 75% of…	Yes
		Intervention	Specialized referral center
		Comparator	General hospital
	Maritaz et al. (2019)	Quasi-experimental study			Coordinated care organization	Cancer	283 patients were included. 92% had at least one adverse event, with a higher median number in the coordinated group (12.5 vs. 9.0, P = 0.02). No difference in hospital use by arm (P = 0.502). Increase in the use of community care for adverse events in the coordinated group (27% vs. 16%, P = 0.009). No observed impact on progression rates, quality of life and treatment adherence. The overall surv…	Yes
		Intervention	Coordinated care
		Comparator	Standard care
	Muoto et al. (2016)	Quasi-experimental study			Coordinated care organization	-	The rate of early initiation of prenatal care increased from 73.1% before CCO to 77.3%. Likewise, the adequacy of prenatal care went from 65.9% to 70.5%. In the unadjusted model, the net effect of implementing CCO in the early initiation of antenatal care was 2.3 percentage points. This finding remained positive and significant after adjusting for covariates, linear time trends, and fixed county …	Yes
		Intervention	Before the implementation of the CCO
		Comparator	After the implementation of the CCO
	Turner, Mulholland & Taylor, 2011	Cross-sectional study with semi-structured interviews			Outreach service in remote areas	Ophthalmology	The services of 5 or more outreach coordinations showed scores 1.9 times (p = 0.13) of higher surgical output and 1.4 times (p = 0.20) higher clinical yields. Waiting times were also 42% shorter (P = 0.19), and costs per service were 15% higher (p = 0.35). There is a significant correlation between the rate of surgical cases and service integration (r2= 0.57).	Yes
		Intervention	Ophthalmological outreach service
		Comparator	Conventional ophthalmological service
	Gruen, Weeramanthri & Bailie, 2002	Ecological study and interviews			Outreach service in remote areas	-	Cost savings compared to transporting patients to regional centers (AU$ 277 compared to AU$ 450)	No
		Intervention	Outreach service in remote areas
		Comparator	Conventional service in remote areas
	Lima, 2010	Cross-sectional study			Outpatient and psychosocial network integration	Mental health	Reduction of average length of stay from 24 to 9 days	No
		Intervention	Integrated outpatient and psychosocial care
		Comparator	Isolated psychosocial care
Decentralization	Atkinson & Haran, 2004	Regression model			Decentralization of care	Maternal and child health	93.3% of completely decentralized hospitals increased antenatal care, compared to 69.5% of non-decentralized hospitals	No
		Intervention	Decentralized hospitals
		Comparator	Centralized hospitals
	Costa-Font, 2017	Regression model			Decentralization of care	-	In Spain, decentralization has reduced inequality in outcomes (satisfaction) despite the increase — at least in the short term — of differences in spending. In the case of Italy, expenditure inequality actually decreased after decentralization (significant at p 0.01), but process-related quality inequality did not vary significantly; thus, decentralization reduced differences in spending but not …	Yes
		Intervention	1998-2002 period
		Comparator	2003-2009 period
	Okello, 2017	Cross-sectional study			Decentralization of care	Rheumatic heart disease	The severity score of rheumatic heart disease decreased with regional expansion. Prior to expansion, the percentage of critically ill patients was 74.4% and decreased to 72.7%; the moderate ones were 16.6 and went to 14.9%; and the light ones increased from 9 to 12.4%	Yes
		Intervention	Regional pre-expansion
		Comparator	Regional post-expansion
	Valdes-Stauber et al. (2013)	quasi-experimental study			Decentralization of care	Psychiatric	The supply variables show that patients treated by decentralized teams receive half of the annual outpatient contacts and the total treatment time, but that the proportion of hospitalized patients in the index year is 17.3% and the proportion of patients with legal assistance with 24.7% for the central outpatient department are between the values ​​of the two decentralized teams. Annual hospitali…
		Intervention	Decentralized teams
		Comparator	Central outpatient clinic
	De Nicola et al., 2014	Data Envelopment Analysis (DEA) and two-stage truncated regressions			Freedom of user choice between public and private providers	-	More efficient organizational model in health.	No
		Intervention	Administratively decentralized regions		To allow patient mobility between regions	-	Increases the efficiency of a provincial-level health organization, that is, patients coming from other provinces, inside and outside the region, use inputs that would otherwise be underemployed.
		Comparator	Administratively centralized regions		National Reimbursement System considering regional characteristics of population and structure of health system	-	Has a significant negative impact on health efficiency if it does not take into account regional characteristics of the population and structure of the health system
	Cavalieri & Ferrante (2020)	Regression model			Fiscal decentralization	-	There is no clear indication of either long-term σ-convergence or long-term σ-divergence for both ourhealth outcomes. IMR declining tendency disappears as long as differences in yearly means are considered bythe coefficients of variation. The standard deviations of LEB remainalmost constant over time (from 0.61 in 1996 to 0.060 in 2016). No evidence of _x0002_σ-convergence for LEB emerges either …	Yes
		Intervention	Regions with fiscal decentralization
		Comparator	Regions without fiscal decentralization
	Bossert, Chitah & Bowser (2003)	Ecological study			Vertical centralized programs in decentralized context	-	Significant decline in DPT vaccine coverage, from 82% in 1995, without service decentralization, to 63% in 1998, after implementation of decentralization.	No
		Intervention	Centralized program verticalization
		Comparator	-
Rationalization	Concannon et al., 2010	Cost-effectiveness analysis			Provision of health transportation services between areas further from the polo hospital	Cardiology	Choosing to transport emergency medical services only to hospitals with percutaneous coronary intervention, and serving 100% of patients compared to building new hospitals, would have cost $ 506/QALY (95% CI $ 474- $ 519).	Yes
		Intervention	High-volume hospital
		Comparator	Low-volume hospital
	Urbach, Bell & Austin (2003)	Regression model			Concentration of procedures in hospitals with high volume of production	-	Risk of death within 30 days of surgery according to hospital volume quartile: 18.6% (RR 1.9, 95% CI 1.0 to 3.7) in the first quartile; 12.6 (RR 1.3, 95% CI 0.6 to 2.5) for the second quartile; 12.0 (RR 1.1, 95% CI 0.5 to 2.4) in the third quartile and 10.2 (RR 1.0) for the fourth quartile (p 0.04). Annual number of potentially preventable deaths within 30 days of surgery in high-volume hospitals…	Yes
		Intervention	High-volume hospital
		Comparator	Low-volume hospital
	Wainess et al., 2003	Linear regression model			Concentration of procedures in hospitals with high volume of production	Gastric cancer	There was a significant variation in mortality in all hospitals, where low-volume centers had a mortality rate of 8.3%, medium-sized hospitals with a mortality rate of 7.1%, and high-volume centers with a mortality rate of 6.5% (p <0.001). The mortality rate decreased significantly over time in high-volume centers, where it fell from 7.1% in 1988-1992 to 6.5% in 1993-1996 and to 5.8% in 1997-2000…	Yes
		Intervention	High-volume hospital
		Comparator	Low-volume hospital
	Konvolinka, Copes & Sacco (1995)	Gradual regression model			Concentration of procedures in hospitals with high volume of production	Trauma	The model indicates that, when the number of patients with wounds and serious injuries per year is greater than 125, the value of W (normative survival) will always be positive, indicating more survivors than expected. W increases by 1 in 50 patients with severe wounds and injuries per year. Thus, 35 hospitalizations of patients with wounds and serious injuries per year would be required to achie…	Yes
		Intervention	High-volume hospital
		Comparator	Low-volume hospital
	Grumbach et al., 1995	Linear regression model			Concentration of procedures in hospitals with high volume of production	Cardiology	Comparing the volume of hospitals in the state of California, we have: <100 = 0.047; 100-199 = 0.038; 200-499 = 0.033; > 500 = 0.024 p <0.001; New York: 100 = 0.041; 100-199 = 0.032; 200-499 = 0.033*; 500 = 0.026* p0.001; Canada 100 = ND; 100-199 = 0.043; 200-499 = 0.033; 500 = 0.033 Distance and outcome: Rates continued to be significantly higher in communities located 5 to 50 miles from the nea…	Yes
		Intervention	High-volume hospital
		Comparator	Low-volume hospital
	Nathens et al., 2001	Logistic and linear regression model			Concentration of procedures in hospitals with high volume of production	Trauma	When a volume threshold of 650 cases per year was used to discriminate between high and low volume institutions, the gross odds ratio for death in high volume centers was 0.22 (95% CI 0.05-0.91); 12 (60%) of the 20 shock patients died in low volume centers, while only 4 (25%) of 16 died in high volume centers. The relative probability of dying was 0.02 (95% CI 0.002-0.25) in shock patients admitt…	Yes
		Intervention	High-volume hospital
		Comparator	Low-volume hospital
	Maerki, Luft & Hunt (1986)	Regression model of simultaneous equations			Concentration of procedures in hospitals with high volume of production		1) Using the maximum patient limit, it has been found that differences in mortality rates between high and low-volume hospitals are associated with substantial excess mortality for some diagnoses and procedures, however, it cannot simply focus on avoided deaths without considering the number of patients who would be redirected to other hospitals. For some procedures or diagnoses, these mortality …	No
		Intervention	High-volume hospital
		Comparator	Low-volume hospital
	Gordon et al. 1998	Poisson regression model			Concentration of procedures in hospitals with high volume of production	Pancreaticoduodenectomy	The relative risk of hospital death comparing low volume with high volume, adjusted for age, gender and race, was 7.6 (95% CI 3.3 to 17.7, p <0.01) over the entire study period. The adjusted relative risk of death was 4.4 (95% confidence interval 0.6 to 33.4, p = 0.15) for the period 1984 to 1987 and 12.6 (95% confidence interval 2.9 to 54.4, p <0.01) for 1992 to 1995.	Yes
		Intervention	High-volume hospital
		Comparator	Low-volume hospital
	Dueck et al., 2004	Proportional risk survival analysis			Concentration of procedures in hospitals with high volume of production	Abdominal aortic aneurysm	1) 30-day mortality rate: i) aortic aneurysm rupture repair: low volume 45.1; high volume 36.7; ii) aortic aneurysm rupture: low volume 5.4; high volume 3.6; 2) Adjusted 30-day mortality rate: i)aortic aneurysm rupture repair: low volume 45.4; high volume 40.1; ii) aortic aneurysm rupture: low volume 5.3; high volume 3.7;	Yes
		Intervention	High-volume hospital
		Comparator	Low-volume hospital
	Marcin et al., 2008	Hierarchical logistic regression model			Concentration of procedures in hospitals with high volume of production	Bypass surgery	When the annual hospital volume was dichotomized to less than 250 cases versus 250 or more, a significant association was found between volume and adjusted mortality rate outcome in the years 2000-2002. This association disappeared during the mandatory reporting years, 2003 and 2004, with ORs of 1.007 (95% CI: 0.737-1.376) and 0.999 (95% CI: 0.731-1.366) for hospitals participating in the volunta…	Yes
		Intervention	High-volume hospital
		Comparator	Low-volume hospital
	Imperato et al., 1997	Logistic Regression Model			Concentration of procedures in hospitals with high volume of production	Pancreaticoduodenectomy	1) mortality rate: regional hospitals: 2.2%; conventional hospitals: 12%; crude difference: 9.8% p = 0.0002; 2) relative risk (95% CI): regional hospitals: 1; conventional hospitals: 5.53 (1.53-19.94); 3) adjusted relative risk: 5.40 (1.6-18.2) p = 0.006; 4) days of hospitalization (all discharges): regional hospitals: 22.4 days; conventional hospitals: 32.9 days; absolute difference: 10.5; p <0.…	Yes
		Intervention	High-volume hospital
		Comparator	Low-volume hospital
	Cowan et al., 2013	Logistic Regression Model			Concentration of procedures in hospitals with high volume of production	Malignant neoplasm of central nervous system	Gross in-hospital mortality was 2.8% for a total of 7547 patients. The mean age of the patient was 55.8 years (66.5% <65; 33.5%> = 65). Mortality for very low to very high volume hospitals was as follows: 3.8 and 1.8% (P = 0.001). Mortality for very low to high volume surgeries was as follows: 4.1 and 1.4% (P = 0.003). Mortality predictors in a logistic regression model were emergent admission (O…	Yes
		Intervention	High-volume hospital
		Comparator	Low-volume hospital
	Glance et al., 2004	Logistic Regression Model			Concentration of procedures in hospitals with high volume of production	Trauma	The coefficient for the volume term in the revised model (minus the largest volume center data points) is a smaller (despite the fact that volume is now specified as a linear term) and not significant (p = 0.465) order of magnitude. The revised linear predictor graph n was plotted as a function of volume, confirming the lack of association between outcome and volume after exclusion of patients fr…	Yes
		Intervention	High-volume hospital
		Comparator	Low-volume hospital
	Glasgow et al., 1999	Multiple regression model			Concentration of procedures in hospitals with high volume of production	Hepatocellular carcinoma	When observing the hospital mortality rate (HMR) by the number of operations in the last 5 years, the HMR is 24.4% in the 1-2 operations/5 years group and 6.2 in the ≥17 operations/5 years group (p <0.05), with a mean HMR of 14.8 in all 5 groups. When adjusting for HMR, there are 22.7% in the group 1-2 operations/5 years and 9.4 in the group ≥17 operations/5 years, both with p <0.05. Regarding th…	Yes
		Intervention	High-volume hospital
		Comparator	Low-volume hospital
	Nallamothu et al., 2001	Logistic Regression Model			Concentration of procedures in hospitals with high volume of production	-	The average number of surgeries performed in each hospital was 249 (standard error 27.4), with 2,029 cases (14.9%) performed in low volume centers and 11,615 (85.1%) in high volume units. A significant difference in in-hospital mortality rates was observed between low and high volume facilities (3.3% vs. 1.9%, p = 0.001). Compared to high-volume facilities, individuals in low-volume hospitals ten…	Yes
		Intervention	High-volume hospital
		Comparator	Low-volume hospital
	Dimick et al., 2002	Logistic and linear regression model			Concentration of procedures in hospitals with high volume of production	Abdominal aortic aneurysm	High-volume hospitals (HVH) had lower mortality rates than low-volume hospitals (LVH) (3.1% vs. 4.7%; p = 0.001). This represents an unadjusted relative risk (RR) of 1.54 (95% CI 1.28-1.85) for HVH surgery. Specifically for patients under 65 years of age, the in-hospital mortality rate was 1.0% in HVHs and 2.7% in LVH (p = 0.004). For patients older than 65 years, the in-hospital mortality rate w…	Yes
		Intervention	High-volume hospital
		Comparator	Low-volume hospital
	Brookfield et al., 2009	Cox multivariate regression model			Concentration of procedures in hospitals with high volume of production	Gynecological cancer	The 30-day surgical mortality rate for ovarian cancer was 5.0% in high volume hospitals and 7.8% in low volume hospitals (p <0.01). For endometrial cancer, the difference changes to 2.9% at high volume and 5.2% at low volume (p <0.01). The 90-day surgical mortality rate was 2.9% in high volume hospitals and 5.0% in low volume for ovarian cancer, while for endometrial cancer it was 6.9% and 8.5% f…	Yes
		Intervention	High-volume hospital
		Comparator	Low-volume hospital
	MacKenzie et al., 2006	Propensity score			Concentration of procedures in hospitals with high volume of production	Trauma	Comparing trauma centers and non-trauma centers, the unadjusted hospital fatality rate was 8% versus 5.9%; one-year mortality of 1.9% versus 6.3%, and; the risk of death after one-year adjustment of 10.4% versus 13.8% (RR 0.75; 95% CI 0.60 to 0.95)	Yes
		Intervention	High-volume hospital
		Comparator	Low-volume hospital
	Ko et al., 2002	Multivariate logistic regression model			Concentration of procedures in hospitals with high volume of production	Colon cancer	High hospital volume compared to low volume hospitals with an odds ratio of 0.997 (p <0.05, 95% CI 0.995 to 1.0), while compared to the surgeon's volume, there is an odds ratio of 0.981 (p 0.05, 95% CI 0.967 to 0.995).	Yes
		Intervention	High-volume hospital
		Comparator	Low-volume hospital
	Hamilton et al. (1997)	Multiple comparison test			Concentration of procedures in hospitals with high volume of production	Surgical services	The reduction in operating dollars for this region was $ 167.1 million in the fiscal years 1992-1993 to 1996-1997. The redistribution of surgical services occurred on July 1, 1995, resulting in an 18% reduction in hospital beds. Regionally, the number of acute care beds decreased from 2.25 to 1.47 per 1,000 inhabitants (P <0.001). The use of beds fell from 637 to 442 days of hospitalization per 1…	Yes
		Intervention	High-volume hospital
		Comparator	Low-volume hospital
	Lau et al. (2014)	Cohort			Concentration of procedures in hospitals with high volume of production	Surgical services	The establishment of HPB-SP was associated with a significant general increase in clinical volume in relation to the average number of monthly clinical visits (5.0 vs 20.0; P <0.001) and new visits (4.0 vs 6.0; P <0.001) and follow-up (1.5 vs 13.0; P <0.001), in the general increase in the average number of HPB operations per quarter (3.0 vs 9.0; P = 0.003), liver operations per quarter (2.5 vs 7…	Yes
		Intervention	High-volume hospital
		Comparator	Low-volume hospital
	Tanke & Ikkersheim, 2012	Cost analysis			Concentration of procedures in hospitals with high volume of production	Breast cancer	Comparing high-volume and low-volume hospitals, there is an increase of 0.3-0.7 QALY per patient, and an increase of 11.6 to 28.6min travel time to the treatment site	Yes
		Intervention	High-volume hospital
		Comparator	Low-volume hospital
	Bardach et al., 2004	Cost-utility analysis			Transfer of patients arriving from low volume hospital to high volume hospitals	-	If the patient was not transferred, the expected QALYs were 5.64 per patient, and the cost per patient was U$ 100,457. If the patient is transferred to a high-volume hospital, the expected QALYs are 7.23 per patient, and the cost is U$ 117,284.00 per patient. Thus, regionalization results in a net gain of 1.60 QALYs per patient at a cost of U$ 10,548.00/QALY. If the patient was transferred to a h…	No
		Intervention	High-volume hospital
		Comparator	Low-volume hospital
	Vernooij et al., 2008	Generalized linear regression model with Poisson error structure			Concentration of procedures in specialized hospitals	Ovarian cancer	The 5-year survival rate with ovarian cancer (95% CI): general population: 38.9 (37.6-40.1); general hospital: 38.0 (36.0-39.9); semi-specialized hospital: 39.4 (37.5-41.4); specialized hospital: 40.3 (37.4-43.1); Mean survival of type III and IV ovarian cancer among women aged 50-75 years: general population: 37 (14-> 54); general hospital: 36 (13->54); semi-specialized hospital: 37 (14->54); sp…	Yes
		Intervention	Specialized hospital
		Comparator	General hospital
Governance	Nuti et al., 2016	Ecological study			Public disclosure of data	Regional Governance	Five governance models were evaluated: "Trust and Altruism", "Choice and Competition", "Hierarchy", "Pay for Performance" and "Public Transparency Ranking". "Choice and competition", while performing well in 2012, cannot by itself be considered a governance model if not associated with others. Regardless of the model chosen, ecternal benchmarking is a prerequisite for improving regional governanc…	No
		Intervention	Regions 2007
		Comparator	Regions 2013
